# Supplementary material for: Nature-Based Early Childhood Education and Children’s Social, Emotional and Cognitive Development: A Mixed-Methods Systematic Review
Source: Int J Environ Res Public Health. 2022 May 13;19(10):5967. doi: 10.3390/ijerph19105967 (PMC9142068; doi:10.3390/ijerph19105967)
Supplement: Supplementary file 1 [file ijerph-19-05967-s001.zip]

Archive with 1 entries (1 files):
- ijerph-1691946-supplementary.pdf
